# Supplementary material for: Effect of Dihydroartemisinin-Piperaquine on the Pharmacokinetics of Praziquantel for Treatment of Schistosoma mansoni Infection
Source: Pharmaceuticals (Basel). 2021 Apr 23;14(5):400. doi: 10.3390/ph14050400 (PMC8145331; doi:10.3390/ph14050400)
Supplement: Supplementary file 1 [file pharmaceuticals-14-00400-s002.zip]

Archive with 1 entries (1 files):
- pharmaceuticals-1181015-supplementary.pdf
